# Supplementary material for: Multimodal Study of PRPH2 Gene-Related Retinal Phenotypes
Source: Diagnostics (Basel). 2022 Jul 31;12(8):1851. doi: 10.3390/diagnostics12081851 (PMC9406607; doi:10.3390/diagnostics12081851)
Supplement: Supplementary file 1 [file diagnostics-12-01851-s001.zip]

Archive with 1 entries (1 files):
- diagnostics-1828913-supplementary.tif
